# Supplementary material for: Potentially Toxic Elements in Terrestrial Mosses in the Vicinity of a Stibnite Mine in Pinal de Amoles, Mexico
Source: Plants (Basel). 2025 Aug 26;14(17):2657. doi: 10.3390/plants14172657 (PMC12430368; doi:10.3390/plants14172657)
Supplement: Supplementary file 1 [file plants-14-02657-s001.zip]

Archive with 7 entries (7 files):
- Table_S6.pdf
- figures.pdf
- Table_S1.pdf
- Table_S2.pdf
- Table_S3.pdf
- Table_S4.pdf
- Table_S5.pdf
